# Supplementary material for: Abnormal Alpha-1 Antitrypsin Levels and Other Risk Factors Associated with Lung Function Impairment at 6 and 12 Months after Hospitalization Due to COVID-19: A Cohort Study
Source: Healthcare (Basel). 2022 Nov 22;10(12):2341. doi: 10.3390/healthcare10122341 (PMC9777719; doi:10.3390/healthcare10122341)
Supplement: Supplementary file 1 [file healthcare-10-02341-s001.zip]

Archive with 1 entries (1 files):
- healthcare-2000040-supplementary.pdf
